# Supplementary material for: Evaluation of Three-Dimensional Bioprinted Human Cartilage Powder Combined with Micronized Subcutaneous Adipose Tissues for the Repair of Osteochondral Defects in Beagle Dogs
Source: Int J Mol Sci. 2022 Mar 1;23(5):2743. doi: 10.3390/ijms23052743 (PMC8910734; doi:10.3390/ijms23052743)
Supplement: Supplementary file 1 [file ijms-23-02743-s001.zip]

Archive with 1 entries (1 files):
- ijms-1619830-supplementary.pdf
